# Supplementary material for: Effects of different types of non-cardiac surgical trauma on hippocampus-dependent memory and neuroinflammation
Source: Front Behav Neurosci. 2022 Aug 10;16:950093. doi: 10.3389/fnbeh.2022.950093 (PMC9399929; doi:10.3389/fnbeh.2022.950093)
Supplement: Supplementary file 1 [file Table_1.XLSX]

## Sheet: Sheet1
PubMed: (surg* or operat* or postoperat* or perioperat*) and (cogniti* or neurocogniti*) and (mice or mouse or rat*)
Year	Title	Journal	Animals	Surgical Trauma	Behavioral tests	Sample	Other brain regions	Glial activation	Inflammatory Cytokines
2010	Cognitive decline following major surgery is associated with gliosis, β-amyloid accumulation, and τ phosphorylation in old mice	Crit Care Med. 2010 Nov;38(11):2190-8	C57BL/6, 14 month, male	Hepatectomy	MWM	Hippocampus		Astrocyte, Microglia
2010	Role of interleukin-1beta in postoperative cognitive dysfunction	Ann Neurol. 2010 Sep;68(3):360-8.	C57BL/6J , 12-14 week, male	Open tibia fracture	Contextual FC	Plasma, Hippocampus		Microglia	IL-6, IL-1β
2010	Tumor necrosis factor-alpha triggers a cytokine cascade yielding postoperative cognitive declin	Proc Natl Acad Sci U S A. 2010 Nov 23;107(47):20518-22	C57BL/6J , 12-14 week, male	Open tibia fracture	Contextual FC	Plasma, Hippocampus			TNF-α, HMGB-1
2011	Resolving postoperative neuroinflammation and cognitive decline	Ann Neurol. 2011 Dec;70(6):986-995.	C57BL/6J , 12-14 week, male	Open tibia fracture	Contextual FC	Plasma, Hippocampus			IL-1β, TNF-α, HMGB-1
2011	Systemic inflammation enhances surgery-induced cognitive dysfunction in mice	Neurosci Lett. 2011 Jul 1;498(1):63-6.	C57BL/6 , 12-14 week, male	Open tibia fracture	FC	Plasma, Hippocampus			IL-1β
2011	Peripheral orthopaedic surgery down-regulates hippocampal brain-derived neurotrophic factor and impairs remote memory in mouse	Neuroscience. 2011 Sep8;190:194-9.	C57BL/6 , 12-14 week, male	Open tibia fracture	FC	Plasma, Hippocampus	PFC		IL-1β
2011	Effects of surgical stress on long-term memory function in mice of different ages	Acta Anaesthesiol Sc and. 2011 Apr;55(4):474-85.	C57BL/6J, 4-16month, male	Hepatectomy	MWM	Hippocampus
2012	Intracisternal interleukin-1 receptor antagonist prevents postoperative cognitive decline and neuroinflammatory response in aged rats	Neurosci. 2012 Oct 17;32(42):14641-8.	Rats, 24 months old	Laparotomy, Abdominal surgery	FC	Hippocampus			IL-1β
2013	Surgery-induced behavioral changes in aged rats	Exp Gerontol. 2013 Nov;48(11):1204-11	Male Wistar rats 3 months and 18–20 months	Laparotomy, Abdominal surgery	MWM, Y-maze, OF, EP	Plasma, Hippocampus	PFC, et al.	Microglia
2013	Aspirin-triggered resolvin D1 prevents surgery-induced cognitive decline	FASEB J. 2013 Sep;27(9):3564-71.	C57BL6 ,6-12week, male	Open tibia fracture	Contextual FC	Plasma, Hippocampus			IL-6
2013	Depletion of bone marrow-derived macrophages perturbs the innate immune response to surgery and reduces postoperative memory dysfunction	Anesthesiology. 2013 Mar;118(3):527-36.	C57BL/6J, 10-12 week, male	Open tibia fracture	Contextual FC	Plasma, Hippocampus			IL-1β, TNF-α
2013	Pyrrolidine dithiocarbamate attenuates surgery-induced neuroinflammation and cognitive dysfunction possibly via inhibition of nuclear factor κB	Neuroscience. 2014 Mar 7;261:1-10.	Fischer 344, 4month, male	Right common carotid artery	Barnes maze, FC	Hippocampus
2013	Surgery results in exaggerated and persistent cognitive decline in a rat model of the Metabolic Syndrome	Anesthesiology. 2013 May;118(5):1098-105.	LCR rats, 4-5 month, male	Open tibia fracture	Contextual FC, OF, MWM
2013	Surgical trauma induces iron accumulation and oxidative stress in a rodent model of postoperative cognitive dysfunction	Biol Trace Elem Res. 2013 Feb;151(2):277-83.	SD rat, 3month, male	Splenectomy	MWM	Hippocampus	PFC
2014	Age-dependent postoperative cognitive impairment and Alzheimer-related neuropathology in mice	Sci Rep. 2014 Jan 20;4:3766.	C57BL/6J, 9-18month, female	Laparotomy, Abdominal surgery	FC, MWM	Hippocampus			IL-6
2014	Amantadine alleviates postoperative cognitive dysfunction possibly by increasing glial cell line-derived neurotrophic factor in rats	Anesthesiology. 2014 Oct;121(4):773-85.	Fischer 344, 4month, male	Right common carotid artery	Barnes maze, FC	Plasma, Hippocampus		Microglia	IL-6, IL-1β
2014	Effects of ketoprofen for prevention of postoperative cognitive dysfunction in aged rats	J Anesth. 2014 Dec;28(6):932-6	Wistar rat, 24-25month, male	Laparotomy, Abdominal surgery	MWM
2014	High-mobility group box 1 protein initiates postoperative cognitive decline by engaging bone marrow-derived macrophages	Anesthesiology. 2014 May;120(5):1160-7.	C57BL/6J, 10-12 week, male	Open tibia fracture	FC	Plasma, Hippocampus			IL-6, IL-1β, TNF-α
2014	Postoperative cognitive dysfunction: Involvement of neuroinflammation and neuronal functioning	Brain Behav Immun. 2014 May;38:202-10.	Young adult rat	SMA clamped, Abdominal surgery	OF, NOR, WMW	Hippocampus	PFC, et al.		IL-1β
2014	Prophylactic angiotensin type 1 receptor antagonism confers neuroprotection in an aged rat model of postoperative cognitive dysfunction	Biochem Biophys Res Commun. 2014 Jun 20;449(1):74-80.	SD rat, 20month, male	Laparotomy, Abdominal surgery	MWM	Hippocampus
2015	Stimulation of the α7 Nicotinic Acetylcholine Receptor Protects against Neuroinflammation after Tibia Fracture and Endotoxemia in Mice	Mol Med. 2015 Mar 17;20:667-75.	C57BL/6J, 12week, male	Open tibia fracture	FC	Hippocampus			IL-1β, IL-6
2014	The therapeutic potential of atorvastatin in a mouse model of postoperative cognitive decline	Ann Surg. 2014 jun;259():1235-44.	C57BL6, 90 ± 5 day, male	unilateral nephrectomy	FC, MWM	Hippocampus		Microglia
2015	Dexmedetomidine improves early postoperative cognitive dysfunction in aged mice	Eur J Pharmacol. 2015 Jan 5;746:206-12.	HealthyBALB, 20-22month,	splenectomy	Y-maze	Hippocampus			IL-1β, TNF-α
2015	Impact of Preoperative Environmental Enrichment on Prevention of Development of Cognitive Impairment following Abdominal surgery in a Rat Model	Anesthesiology. 2015 Jul;123(1):160-70.	Wistar rat, 24-25month, male	Laparotomy, Abdominal surgery	NOR	Hippocampus			IL-1β, TNF-α
2015	Nerve Blockage Attenuates Postoperative Inflammation in Hippocampus of Young Rat Model with Surgical Trauma	Medlators Inflamm. 2015;2015:460125.	rat, 4week,	humeral fracture fixation	OF	Plasma, Hippocampus
2015	Postoperative cognitive dysfunction and microglial activation in associated brain regions in old rats	Neurobiol Learn Mem. 2015 Feb;118:74-9	rat, 18month	SMA clamped, Abdominal surgery	NOR, MWM, OF	Hippocampus	PFC, et al.	Microglia
2015	Prior infection exacerbates postoperative cognitive dysfunction in aged rats	Am J Physiol Regul Integr Comp Physiol. 2015 Jul 15;309(2):R148-59.	Wistar rat, 18month, male	SMA clamped, Abdominal surgery	OF, NOR, WMW	Hippocampus	PFC, et al.	Microglia
2015	Prophylactic lithium alleviates splenectomy-induced cognitive dysfunction possibly by inhibiting hippocampal TLR4 activation in aged rat	Brain Res Bull 2015 May;114:31-41	SD rat, 16month, male	splenectomy	MWM, OF	Hippocampus			IL-1β, TNF-α
2015	Relation between acute and long-term cognitive decline after surgery Influence of metabolic syndrome	Brain Behav Immun. 2015 Nov;50:20-208.	C57BL/6J , 12-14 week, male	Open tibia fracture	FC, MWM
2015	S100A8 contributes to postoperative cognitive dysfunction in mice undergoing tibial fracture surgery by activating the TLR4/MyD88 pathway	Brain Behav Immun. 2015 Feb;44:221-34.	C57BL/6J, 6-10week, male	Open tibia fracture	OF, Y maze	Hippocampus		Microglia
2015	Suberoylanilide hydroxamic acid, a histone deacetylase inhibitor, attenuates postoperative cognitive dysfunction in aging mice	Front Mol Neurosci. 2015 Sep 23;8:52.	C57BL/6, 3-16month, male	Laparotomy, Abdominal surgery	OF, FC, LTM	Hippocampus	PFC
2015	Surgical stress induces brain-derived neurotrophic factor reduction and postoperative cognitive dysfunction via glucocorticoid receptor phosphorylation in aged mice	CNS Neurosci Ther. 2015 May; 21(5):398-409.	C57, 20month, male	Laparotomy, Abdominal surgery	MWM+EPM		PFC
2016	Activated brain mast cells contribute to postoperative cognitive dysfunction by evoking microglia activation and neuronal	J Neuroinflammation. 2016 May 31;13(1):127.	SD rat, male	Open tibia fracture	FC, Y-maze	Hippocampus			TNF-α, IL-6
2016	Berberine alleviates postoperative cognitive dysfunction by suppressing neuroinflammation in aged mice	Int Immunopharmacol. 2016 Sep; 38: 426-33.	C57BL/6, 20month, male	Laparotomy, Abdominal surgery	OF, FC	Hippocampus	PFC	Microglia	TNF-α, IL-6, IL-1β
2016	Cerebral mast cells contribute to postoperative cognitive dysfunction by promoting blood brain barrier disruption	Behav Brain Res. 2016 Feb 1;298(Pt B):158-66.	SD rat, male	Open tibia fracture	FC, Y-maze	Hippocampus			IL-1β, TNF-α
2016	Deferoxamine regulates neuroinflammation and iron homeostasis in a mouse model of postoperative cognitive dysfunction.	J Neuroinflammation. 2016 Oct 12;13(1):268.	C57BL/6J , 12-14 month, male	Laparotomy, Abdominal surgery	FC	Hippocampus		Microglia(IBA-1)	TNF-α, IL-6, IL-1β
2016	Enriched Environment Attenuates Surgery-Induced Impairment of Learning, Memory, and Neurogenesis Possibly by Preserving BDNF Expression	Mol Neurobiol. 2016 Jan;53(1):344-354.	C57BL/6J, 8week, male	Right common carotid artery	Barnes maze , FC	Hippocampus		Astrocyte, Microglia
2016	Minocycline attenuates post-operative cognitive impairment in aged mice by inhibiting microglia activation	J Cell Mol Med. 2016 Sep; 20(9):1632-9.	C57BL/6,	Laparotomy, Abdominal surgery	WMW	Hippocampus		Microglia	IL-1β, TNF-α
2016	NADPH oxidase 2-derived reactive oxygen species in the hippocampus might contribute to microglial activation in postoperative cognitive dysfunction in aged mice	Brain Behav Immun, 2016 Jan;51:109-18.	C57BL/6, 16month, male	Laparotomy, Abdominal surgery	OF, FC	Hippocampus	PFC	Microglia	IL-1β
2016	Neuroinflammation Induced by Surgery Does Not Impair the Reference Memory of Young Adult Mice	Mediators Inflamm. 2016;2016:3271579.	C57BL/6J, 2month, male	Splenectomy	Y-Maze	Hippocampus		Microglia	IL-6, IL-1β
2016	Nox-2-Mediated Phenotype Loss of Hippocampal Parvalbumin Interneurons Might Contribute to Postoperative Cognitive Decline in Aging Mice	Front Aging Neurosci. 2016 Oct 13;8:234.	C57BL/6, 16month, male	Laparotomy, Abdominal surgery	FC	Hippocampus	PFC		IL-1β
2016	Orthopedic surgery modulates neuropeptides and BDNF expression at the spinal and hippocampal levels	Proc Natl Acad Sci U S A. 2016 Oct 25;113(43):E6686-E6695.	C57BL/6 , 12-14 week, male	Open tibia fracture	Withdrawal threshold	Hippocampus	DRG, Spinal Cord
2016	Postoperative cognitive dysfunction and neuroinflammation; Cardiac surgery and Abdominal surgery are not the same	Brain Behav Immun, 2016 May;54:178-193.	Wistar rat, male	SMA clamped, Abdominal surgery	OF, NOR, WMW	Hippocampus		Microglia	TNF-α, IL-1β, IL-6
2016	Prior stressor exposure delays the recovery of surgery-induced cognitive impairment and prolongs neuroinflammation in aged rats	Brain Res. 2016 Oct1; 1648(Pt A):380-386	SD rat, 18-20month, male	Hepatolobectomy	MWM	Hippocampus		Astrocyte, Microglia	IL-6, IL-1β
2016	Systemic HMGB1 Neutralization Prevents Postoperative Neurocognitive Dysfunction in Aged Rats	Front Immunol. 2016 Oct 24; 7:441	SD rat, 19-22month, female	Hepatolobectomy	Barnes Maze, OF	Hippocampus		Microglia
2016	The effect of surgical and psychological stress on learning and memory function in aged C57BL/6 mice	Neuroscience. 2016 Apr 21;320:210-20	C57BL/6, 12month, female	Laparotomy, Abdominal surgery	OF, NOR, MWM	Hippocampus	PFC
2017	Activation of cannabinoid receptor type 2 attenuates surgery-induced cognitive impairment in mice through anti-inflammatory activity	J Neuroinflammation. 2017 Jul 19;14(1):138.	C57BL/6, 4month, male	Open tibia fracture	OF, FC	Hippocampus	PFC		IL-1β, TNF-α, MCP-1
2017	Anesthesia and Surgery Impair Blood-Brain Barrier and Cognitive Function in Mice	Front Immunol. 2017 Aug 9; 8:902	C57BL/6J, 9-18month, female	Laparotomy, Abdominal surgery	MWM, Barnes maze	Hippocampus	PFC
2017	Astrocyte-derived CCL2 participates in surgery-induced cognitive dysfunction and neuroinflammation via evoking microglia activation	Behav Brain Res. 2017 Aug 14;332:145-153.	SD rat, male	Open tibia fracture	FC, Y Maze
2017	Critical role of P2X7 receptors in the neuroinflammation and cognitive dysfunction after surgery	Brain Behav Immun, 2017 Mar;61:365-374.	C57BL/6J, 8week, male	Right common carotid artery	Barnes Maze, FC	Hippocampus	PFC	Microglia
2017	Effects of Hydrogen-Rich Saline on Hepatectomy-Induced Postoperative Cognitive Dysfunction in Old Mice	Mol Neurobiol. 2017 May;54(4):2579-2584.	Kunming mice, 16 month, male	Hepatolobectomy	MWM	Hippocampus			TNF-α, IL-1β
2017	Erythropoietin Attenuates Postoperative Cognitive Dysfunction by Shifting Macrophage Activation toward the M2 Phenotype	Front Pharmacol. 2017 Nov 16;8:839.	ICR mice, 8-10 weeks, male	Laparotomy, Abdominal surgery	OF, PAT, NOR	Hippocampus			TNF-α, IL-1β
2017	Electroacupuncture Alleviates Postoperative Cognitive Dysfunction in Aged Rats by Inhibiting Hippocampal Neuroinflammation Activated via Microglia/TLRs Pathway	Evid Based Complement Altemat Med. 2017;2017:6421260.	SD rat, 21-23month, male	Hepatolobectomy	MWM	Hippocampus
2017	Fragmented Sleep Enhances Postoperative Neuroinflammation but Not Cognitive Dysfunction	Anesth Analg. 2017 Jan;124(1):270-276.	C57BL/6J, 12-14week, male	Open tibia fracture	NOR, FC	Hippocampus			IL-6, TNF-α
2017	Overexpression of phosphodiesterase-4 subtypes involved in surgery-induced neuroinflammation and cognitive dysfunction in mice	Brain Res Bull. 2017 Apr;130:274-282.	C57BL/6, 14month, male	Right common carotid artery	OF, MWM, FC	Hippocampus			IL-1β, IL-6, TNF-α
2017	PPARγ activation ameliorates postoperative cognitive decline probably through suppressing hippocampal neuroinflammation in aged mice	Int Immunopharmacol. 2017 Feb; 43: 53-61.	C57BL/6, 20month	Laparotomy, Abdominal surgery	NOR, OF, PAT	Hippocampus	PFC	Microglia	TNF-α, IL-1β, IL-6
2017	Ribonuclease attenuates hepatic ischemia reperfusion induced cognitive impairment through the inhibition of inflammatory cytokines in aged mice	Biomed Pharmacother. 2017 Jun;90:62-68.	C57BL/6J, 15month, male	Hepatic ischemia	MWM	Hippocampus			IL-1β, IL-6
2018	Central cholinergic system mediates working memory deficit induced by anesthesia surgery in adult mice	Brain Behav. 2018 Mar 23;8(5)e00957.	C57BL/6J, 2month, male	Open tibia fracture	MWM	Hippocampus	PFC
2018	Complement activation contributes to perioperative neurocognitive disorders in mice	J Neuroinflammation. 2018 Sep 4;15(1):254.	C57BL/6,12-14week, male	Open tibia fracture	FC	Hippocampus		Microglia	IL-1β, IL-6
2018	Dexmedetomidine promotes the recovery of neurogenesis in aged mouse with postoperative cognitive dysfunction	Neurosci Lett. 2018 Jun 11;677:110-116.	SD rat, male	Splenectomy	MWM	Hippocampus
2018	Disrupted Neuroglial Metabolic Coupling after Peripheral Surgery	J Neurosci. 2018 Jan 10;38(2):452-464.	C57BL6, 12-14week, male	Open tibia fracture	FC	Hippocampus		Astrocyte	10 different cytokines
2018	Evidence of the impact of systemic inflammation on neuroinflammation from a non-bacterial endotoxin animal model	J Neuroinflammation. 2018 May 17;15(1):147.	C57BL/6, 3month, male	Laparotomy, Abdominal surgery	OF, NOR, Y-maze	Hippocampus			IL-1β, IL-8, TNF-α, IL-1β, IL-6, IL-10
2018	IL-17A contributes to perioperative neurocognitive disorders through blood-brain barrier disruption in aged mice	J Neuroinflammation. 2018 Nov 30;15(1):332.	C57BL/6J, 15month, male	Open tibia fracture	FC, Y Maze	Hippocampus			IL-17A
2018	Inhibiting RIPK1 Limits Neuroinflammation and Alleviates Postoperative Cognitive Impairments in D-Galactose-Induced Aged Mice	Front Behav Neurosci. 2018 Jul 10;12:138	C57BL/6J, 8week, male	Partial Hepatectomy	OF, Barnes Maze, Puzzle box	Hippocampus		Microglia	IL-1β, TNF-α
2018	Interleukin-6 is both necessary and sufficient to produce perioperative neurocognitive disorder in mice	Br J Anaesth. 2018 Mar;120(3):537-545	C57Bl/6J, 12-14week, male	Open tibia fracture	FC	Hippocampus		Microglia	IL-6
2018	Perioperative use of cefazolin ameliorates postoperative cognitive dysfunction but induces gut inflammation in mice	J Neuroinflammation. 2018 Aug 22;15(1):235.	CD-1,6-8week, male	Laparotomy, Abdominal surgery	FC	Hippocampus	Cortex		IL-1β, IL-6
2018	PGE2-EP3 signaling exacerbates hippocampus-dependent cognitive impairment after laparotomy by reducing expression levels of hippocampal synaptic plasticity-related proteins in aged mice	CNS Neurosci Ther. 2018 Oct; 24(10):917-929.	C57BL/6J, 16month	Laparotomy, Abdominal surgery	OF FC	Hippocampus
2018	Resveratrol-loaded nanoemulsion prevents cognitive decline after Abdominal surgery in aged rats	J Pharmacol Sci. 2018 Aug; 137(4):395-402	Wistar rat, 19-22month, male	Laparotomy, Abdominal surgery	NOR	Hippocampus		Microglia	IL-6, IL-1β
2018	Siegesbeckia Orientalis L. Extract Attenuates Postoperative Cognitive Dysfunction, Systemic Inflammation, and Neuroinflammation	Exp Gerontol. 2018 Dec;27(6):564-573.	C57BL6, 3month,	Laparotomy, Abdominal surgery	NOR	Hippocampus			IL-1β, IL-6
2019	SIRT3 activator honokiol ameliorates surgery anesthesia-induced cognitive decline in mice through anti-oxidative stress and anti-inflammatory in hippocampus	CNS Neurosci Ther. 2019 Mar; 25(3):355-366.	C57BL/6 J, 4month, female	Laparotomy, Abdominal surgery	OF, FC	Hippocampus		Microglia	TNF-α, IL-1β
2018	Tacrine(10)-Hupyridone Prevents Post-operative Cognitive Dysfunction via the Activation of BDNF Pathway and the Inhibition of AChE in Aged Mice	Front Cell Neurosci. 2018 Nov 7;12:396.	ICR, 12month, male	Laparotomy, Abdominal surgery	NOR, MWM	Hippocampus
2018	Upregulation of TREM2 Ameliorates Neuroinflammatory Responses and Improves Cognitive Deficits Triggered by Surgical Trauma in Appswe/PS1dE9 Mice	Cell Physiol Biochem. 2018;46(4):1398-1411.	APPswe/PS1dE9 transgenic, 3month, male	Hepatectomy	OF, MWM	Hippocampus		Microglia	IL-1β
2018	Varenicline reduces DNA damage, tau mislocalization and post surgical cognitive impairment in aged mice	Neuropharmacology. 2018 Dec;143:217-227.	C57BL/6,18month, male	Laparotomy, Abdominal surgery	Y Maze, NOR	Hippocampus		Microglia	IL-1β
2019	AMPKα1 overexpression improves postoperative cognitive dysfunction in aged rats through AMPK-Sirt1 and autophagy signaling	J Cell Biochem. 2019 Feb 18.	SD rat, 18month, male	Appendectomy	MWM	Hippocampus
2019	Anesthesia and surgery induce cognitive dysfunction in elderly male mice	Aging (Albany NY). 2019 Mar 23; 11(6):1778-1790.	C57BL/6J,20month, male	Open tibia fracture	OF, MWM	Feces
2019	Central cholinergic neuronal degeneration promotes the development of postoperative cognitive dysfunction	Lab Invest. 2019 Jan 9.	C57BL/6,2-8month, male	Appendectomy	MWM	Hippocampus
2019	Extracellular RNAs-TLR3 signaling contributes to cognitive decline in a mouse model of postoperative cognitive dysfunction	Brain Behav Immun, 2019 Apr 10.	C57BL/6, 20-22month,male	Nephrectomy	FC	Hippocampus			TNF-α, IL-6
2019	Galantamine reversed early postoperative cognitive deficit via alleviating inflammation and enhancing synaptic transmission in mouse hippocampus	Eur J Pharmacol. 2019 Mar 5;846:63-72.	C57/BL6, 10-12month, male	Open tibia fracture	OF, FC	Hippocampus		Microglia	IL-1β, TNF-α, IL-6
2019	Honokiol-Mediated Mitophagy Ameliorates Postoperative Cognitive Impairment Induced by SurgerySevoflurane via Inhibiting the Activation of NLRP3 Inflammasome in the Hippocampus	Oxid Med Cell Longev. 2019 Feb 24;2019:8639618.	C57BL/6J, 4month, female	Laparotomy, Abdominal surgery	OF, FC	Hippocampus			IL-1β
2019	HSF1 HSP pathway in the hippocampus is involved in SIRT1-mediated caloric restriction-induced neuroprotection after surgery in aged mice	Exp Gerontol. 2019 May;119:184-192.	C57BL/6J, 18month, male	Open tibia fracture	FC	Hippocampus
2019	Inhibition of connexin 43 hemichannels improves postoperative cognitive function in aged mice	Am J Transl Res. 2019 Apr 15;11(4):2280-2287.	C57BL/6, 16-18month, male	Open tibia fracture	MWM	Hippocampus			TNF-α, IL-1β
2019	Intestinal dysbacteriosis mediates the reference memory deficit induced by anaesthesia surgery in aged mice	Brain Behav Immun, 2019 May 4.	C57BL/6J, 18month, male	Open tibia fracture	MWM	Feces
2019	Maresin 1 attenuates neuroinflammation in a mouse model of perioperative neurocognitive disorders	Br J Anaesth. 2019 Mar;122(3):350-360.	C57BL/6, 10-14week	Open tibia fracture	FC	Hippocampus		Microglia	IL-6
2019	Methane ameliorates post-operative cognitive dysfunction by inhibiting microglia pathway and promoting IL-10 expression in aged mice	Int Immunopharmacol. 2019 Jun; 71:52-60.	C57BL/6, 24-25month, male	Laparotomy, Abdominal surgery	MWM	Hippocampus			TNF-α, IL-6
2019	MicroRNA-146a protects against cognitive decline induced by surgical trauma by suppressing hippocampal neuroinflammation in mice	Brain Behav Immun. 2019 May; 78:188-201.	C57BL/6J, 4month, male	Open tibia fracture	OF, FC	Hippocampus			IL-1β TNF-α
2019	MicroRNA-181b-5p attenuates early postoperative cognitive dysfunction by suppressing hippocampal neuroinflammation in mice	Cytokine. 2019 Aug; 120:41-53.	C57BL/6, 4month, male	Open tibia fracture	OF+FC	Hippocampus		Microglia	TNF-α, IL-1β
2019	Preoperative Sleep Disturbance Exaggerates Surgery-Induced Neuroinflammation and Neuronal Damage in Aged Mice	Mediators Inflamm. 2019 Mar 18;2019:8301725.	C57BL/6J, 15month, male	Open tibia fracture	FC, Y maze	Hippocampus
2019	Transcriptome Profile in Hippocampus During Acute Inflammatory Response to Surgery Toward Early Stage of PND	Front Immunol. 2019 Feb 5; 10:149.	C57BL/6J, 4month, male	Open tibia fracture	FC	Plasma, Hippocampus			IL-6
2020	Anesthesia and surgery induce age-dependent changes in behaviors and microbiota	Aging (Albany NY)	18 and 9 months old mice	Laparotomy, Abdominal surgery	OF, Barnes Maze,Y-maze	Hippocampus			IL-6
2020	Neurovascular and immune mechanisms that regulate postoperative delirium superimposed on dementia	Alzheimers Dement	C57BL/6J, 3- and 12-month-old mice	Open tibia fracture	5-CSRTT	Hippocampus	Cortex	Microglia	TNF-α,G-CSF,MCP-1
2020	Dysregulation of BDNF/TrkB signaling mediated by NMDAR/Ca 2+/calpain might contribute to postoperative cognitive dysfunction in aging mice	J Neuroinflammation	C57BL/6J, 16-month-old mice	Laparotomy, Abdominal surgery	OF, Y maze, FC	Hippocampus		Astrocyte, Microglia	IL-1β, IL-6, TNF-α, NMDARs, calpain, BDNF
2020	Mice with pre-existing tumors are vulnerable to postoperative cognitive dysfunction	Brain Res	C57BL/6J, 2-month-old mice	Open tibia fracture	MWM, NOR	Hippocampus		Microglia	TNF-α, IL-6 and IL-1β
2020	A Novel Individual-based Determination of Postoperative Cognitive Dysfunction in Mice	Aging Dis	C57BL/6J, 18-month-old mice	Right common carotid artery	Barnes maz, FC
2020	Muscle Injury Induces Postoperative Cognitive Dysfunction	Sci Rep	CX3CR1GFP/+ mice	Open tibia fracture	Y maze, NOR	Hippocampus	olfactive area (OA), frontal cortex (FC), cerebral nuclei (CN), hippocampus (HP), thalamus (TH), hypothalamus (HT), and midbrain (MB).		BDNF
2020	Learning and memory dysfunction of non-surgery cage-mates of mice with surgery	Stress	C57BL/6J, 18-month-old mice	Right common carotid artery	Barnes maz, FC	Hippocampus	Cortex		IL-1β, IL-6
2020	Acetate attenuates perioperative neurocognitive disorders in aged mice	Aging (Albany NY)	C57BL/6J, 12-month-old mice	Laparotomy, Abdominal surgery	OF,MWM	Hippocampus			IL-1β, TNF-α, IL-6
2020	Elamipretide Attenuates Pyroptosis and Perioperative Neurocognitive Disorders in Aged Mice	Front Cell Neurosci	C57BL/6J, 5-month-old mice	Laparotomy, Abdominal surgery	OF, FC	Hippocampus			IL-1β, IL-18
2020	Dysfunction of inflammation-resolving pathways is associated with postoperative cognitive decline in elderly mice	Behav Brain Res	C57BL/6J, 8-9-month-old mice	Open tibia fracture	FC	Hippocampus		Microglia	TNF-α, IL-6 and IL-10
2020	Histone Deacetylases May Mediate Surgery-Induced Impairment of Learning, Memory, and Dendritic Development	Mol Neurobiol	8- to 10-week old male CD-1 mice	Laparotomy, Abdominal surgery	Barnes maz, FC	Hippocampus			BDNF
2020	Anthocyanins attenuate neuroinflammation through the suppression of MLK3 activation in a mouse model of perioperative neurocognitive disorders	Brain Res	Adult male CD-1 mice	Laparotomy, Abdominal surgery	MWM, FC	Hippocampus		Microglia	TNF-α, IL-6 and IL-1β
2020	Gastrodin alleviates perioperative neurocognitive dysfunction of aged mice by suppressing neuroinflammation	Eur J Pharmacol	C57BL/6J, 18-month-old mice	Laparotomy, Abdominal surgery	MWM, FC	Hippocampus		Microglia	TNF-α, IL-6,IL-1β,IL-10
		.
